# Supplementary material for: Domain-guided data augmentation for deep learning on medical imaging
Source: PLoS One. 2023 Mar 23;18(3):e0282532. doi: 10.1371/journal.pone.0282532 (PMC10035842; doi:10.1371/journal.pone.0282532)
Supplement: S1 File — (ZIP) [file pone.0282532.s003.zip]

Archive with 98 entries (91 files):
- Athalye_et_al_2023_figures_data/
- Athalye_et_al_2023_figures_data/table_2/
- Athalye_et_al_2023_figures_data/.DS_Store
- __MACOSX/Athalye_et_al_2023_figures_data/._.DS_Store
- Athalye_et_al_2023_figures_data/tables_5_6/
- Athalye_et_al_2023_figures_data/fig_s1/
- Athalye_et_al_2023_figures_data/table_4_fig_2b_2c/
- Athalye_et_al_2023_figures_data/fig_2a/
- Athalye_et_al_2023_figures_data/fig_1/
- __MACOSX/Athalye_et_al_2023_figures_data/._fig_1
- Athalye_et_al_2023_figures_data/table_2/FETAL125_hybrid_offline_2.txt
- Athalye_et_al_2023_figures_data/table_2/FETAL125_hybrid_offline_1.txt
- Athalye_et_al_2023_figures_data/table_2/FETAL125_hybrid_offline_0.txt
- Athalye_et_al_2023_figures_data/table_2/OB125_hybrid_offline_1.txt
- Athalye_et_al_2023_figures_data/table_2/OB125_hybrid_offline_0.txt
- Athalye_et_al_2023_figures_data/table_2/OB125_hybrid_offline_2.txt
- Athalye_et_al_2023_figures_data/tables_5_6/FETAL125_traditional_balanced_2.txt
- __MACOSX/Athalye_et_al_2023_figures_data/tables_5_6/._FETAL125_traditional_balanced_2.txt
- Athalye_et_al_2023_figures_data/tables_5_6/FETAL125_traditional_balanced_0.txt
- __MACOSX/Athalye_et_al_2023_figures_data/tables_5_6/._FETAL125_traditional_balanced_0.txt
- Athalye_et_al_2023_figures_data/tables_5_6/FETAL125_traditional_balanced_1.txt
- __MACOSX/Athalye_et_al_2023_figures_data/tables_5_6/._FETAL125_traditional_balanced_1.txt
- Athalye_et_al_2023_figures_data/tables_5_6/OB125_hybrid_balanced_2.txt
- __MACOSX/Athalye_et_al_2023_figures_data/tables_5_6/._OB125_hybrid_balanced_2.txt
- Athalye_et_al_2023_figures_data/tables_5_6/OB125_hybrid_balanced_0.txt
- __MACOSX/Athalye_et_al_2023_figures_data/tables_5_6/._OB125_hybrid_balanced_0.txt
- Athalye_et_al_2023_figures_data/tables_5_6/OB125_hybrid_balanced_1.txt
- __MACOSX/Athalye_et_al_2023_figures_data/tables_5_6/._OB125_hybrid_balanced_1.txt
- Athalye_et_al_2023_figures_data/tables_5_6/OB125_traditional_balanced_1.txt
- __MACOSX/Athalye_et_al_2023_figures_data/tables_5_6/._OB125_traditional_balanced_1.txt
- Athalye_et_al_2023_figures_data/tables_5_6/FETAL125_hybrid_balanced_0.txt
- __MACOSX/Athalye_et_al_2023_figures_data/tables_5_6/._FETAL125_hybrid_balanced_0.txt
- Athalye_et_al_2023_figures_data/tables_5_6/FETAL125_hybrid_balanced_1.txt
- __MACOSX/Athalye_et_al_2023_figures_data/tables_5_6/._FETAL125_hybrid_balanced_1.txt
- Athalye_et_al_2023_figures_data/tables_5_6/OB125_traditional_balanced_0.txt
- __MACOSX/Athalye_et_al_2023_figures_data/tables_5_6/._OB125_traditional_balanced_0.txt
- Athalye_et_al_2023_figures_data/tables_5_6/OB125_traditional_balanced_2.txt
- __MACOSX/Athalye_et_al_2023_figures_data/tables_5_6/._OB125_traditional_balanced_2.txt
- Athalye_et_al_2023_figures_data/tables_5_6/FETAL125_hybrid_balanced_2.txt
- __MACOSX/Athalye_et_al_2023_figures_data/tables_5_6/._FETAL125_hybrid_balanced_2.txt
- Athalye_et_al_2023_figures_data/fig_s1/training_traditional_balanced_rep1.log
- Athalye_et_al_2023_figures_data/fig_s1/training_traditional_balanced_rep0.log
- Athalye_et_al_2023_figures_data/fig_s1/training_traditional_balanced_rep2.log
- Athalye_et_al_2023_figures_data/fig_s1/training_hybrid_balanced_rep2.log
- Athalye_et_al_2023_figures_data/fig_s1/training_hybrid_balanced_rep0.log
- Athalye_et_al_2023_figures_data/fig_s1/training_hybrid_balanced_rep1.log
- Athalye_et_al_2023_figures_data/table_4_fig_2b_2c/OB125_hybrid_online_0.txt
- Athalye_et_al_2023_figures_data/table_4_fig_2b_2c/OB125_hybrid_online_1.txt
- Athalye_et_al_2023_figures_data/table_4_fig_2b_2c/OB125_hybrid_online_2.txt
- Athalye_et_al_2023_figures_data/table_4_fig_2b_2c/FETAL125_hybrid_online_2.txt
- Athalye_et_al_2023_figures_data/table_4_fig_2b_2c/FETAL125_hybrid_online_1.txt
- Athalye_et_al_2023_figures_data/table_4_fig_2b_2c/FETAL125_hybrid_online_0.txt
- Athalye_et_al_2023_figures_data/fig_2a/.DS_Store
- __MACOSX/Athalye_et_al_2023_figures_data/fig_2a/._.DS_Store
- Athalye_et_al_2023_figures_data/fig_2a/training_loss_original_model.log
- Athalye_et_al_2023_figures_data/fig_2a/training_loss_online_cutpaste_da_2.log
- Athalye_et_al_2023_figures_data/fig_2a/training_loss_online_cutpaste_da_0.log
- Athalye_et_al_2023_figures_data/fig_2a/training_loss_online_cutpaste_da_1.log
- Athalye_et_al_2023_figures_data/fig_2a/training_loss_no_online_da_0.log
- Athalye_et_al_2023_figures_data/fig_2a/training_loss_no_online_da_1.log
- Athalye_et_al_2023_figures_data/fig_2a/training_loss_no_online_da_2.log
- Athalye_et_al_2023_figures_data/fig_1/example3_donor.png
- Athalye_et_al_2023_figures_data/fig_1/figure1b_hybrid_example_4_gradcam.png
- Athalye_et_al_2023_figures_data/fig_1/figure1c_orig_example_A4C.png
- Athalye_et_al_2023_figures_data/fig_1/figure1a_pred_mask.png
- Athalye_et_al_2023_figures_data/fig_1/figure1c_orig_example_A5C_gradcam.png
- Athalye_et_al_2023_figures_data/fig_1/figure1c_orig_example_3VV_gradcam.png
- Athalye_et_al_2023_figures_data/fig_1/.DS_Store
- __MACOSX/Athalye_et_al_2023_figures_data/fig_1/._.DS_Store
- Athalye_et_al_2023_figures_data/fig_1/figure1c_orig_example_A5C.png
- Athalye_et_al_2023_figures_data/fig_1/example5_donor.png
- Athalye_et_al_2023_figures_data/fig_1/figure1a_thorax_image.png
- Athalye_et_al_2023_figures_data/fig_1/figure1a_circle_mask.png
- Athalye_et_al_2023_figures_data/fig_1/figure1c_orig_example_A4C_gradcam.png
- Athalye_et_al_2023_figures_data/fig_1/figure1b_hybrid_example_1_gradcam.png
- Athalye_et_al_2023_figures_data/fig_1/example2_donor.png
- Athalye_et_al_2023_figures_data/fig_1/figure1b_hybrid_example_2_gradcam.png
- Athalye_et_al_2023_figures_data/fig_1/example3_acceptor.png
- Athalye_et_al_2023_figures_data/fig_1/example4_acceptor.png
- Athalye_et_al_2023_figures_data/fig_1/example4_donor.png
- Athalye_et_al_2023_figures_data/fig_1/example5_acceptor.png
- Athalye_et_al_2023_figures_data/fig_1/example2_acceptor.png
- Athalye_et_al_2023_figures_data/fig_1/figure1a_orig_image.png
- Athalye_et_al_2023_figures_data/fig_1/figure1c_orig_example_ABDO.png
- Athalye_et_al_2023_figures_data/fig_1/example1_donor.png
- Athalye_et_al_2023_figures_data/fig_1/figure1c_orig_example_3VT.png
- Athalye_et_al_2023_figures_data/fig_1/figure1b_hybrid_example_5_gradcam.png
- Athalye_et_al_2023_figures_data/fig_1/example1_acceptor.png
- Athalye_et_al_2023_figures_data/fig_1/figure1c_orig_example_3VV.png
- Athalye_et_al_2023_figures_data/fig_1/figure1b_hybrid_example_4.png
- Athalye_et_al_2023_figures_data/fig_1/figure1b_hybrid_example_5.png
- Athalye_et_al_2023_figures_data/fig_1/figure1c_orig_example_3VT_gradcam.png
- Athalye_et_al_2023_figures_data/fig_1/figure1b_hybrid_example_2.png
- Athalye_et_al_2023_figures_data/fig_1/figure1a_cavity_image.png
- Athalye_et_al_2023_figures_data/fig_1/figure1b_hybrid_example_3.png
- Athalye_et_al_2023_figures_data/fig_1/figure1b_hybrid_example_1.png
- Athalye_et_al_2023_figures_data/fig_1/figure1c_orig_example_ABDO_gradcam.png
- Athalye_et_al_2023_figures_data/fig_1/figure1b_hybrid_example_3_gradcam.png
