# Supplementary material for: Domain-guided data augmentation for deep learning on medical imaging
Source: PLoS One. 2023 Mar 23;18(3):e0282532. doi: 10.1371/journal.pone.0282532 (PMC10035842; doi:10.1371/journal.pone.0282532)
Supplement: S1 File — (ZIP) [file pone.0282532.s003.zip › Athalye_et_al_2023_figures_data/table_2/FETAL125_hybrid_offline_2.txt]

Number of data points per label
5    4365
2    3521
3    1800
1     890
4     563
0     306
Name: 0, dtype: int64

Number of unique subjects  94

Unique subject ids per label
3VT ids: 33
3VV ids: 51
A4C ids: 80
A5C ids: 63
Abdo ids: 47
NT ids: 51


TP [ 268  812 3275 1600  506 4246]
TN [11083 10509  7841  9407 10823  6824]
FP [ 56  46  83 238  59 256]
FN [ 38  78 246 200  57 119]

Classes: ['3VT', '3VV', 'A4C', 'A5C', 'Abdo', 'NT']
Per Class Accuracy: [0.99179, 0.98917, 0.97125, 0.96173, 0.98986, 0.96723]
Per Class Precision: [0.82716, 0.94639, 0.97528, 0.87051, 0.89558, 0.94314]
Per Class Recall: [0.87582, 0.91236, 0.93013, 0.88889, 0.89876, 0.97274]
Per Class F Score: [0.85079, 0.92906, 0.95217, 0.8796, 0.89716, 0.95771]

Overall Statistics
Overall Accuracy: 0.9785058977719528
Overall F Score: 0.9355176933158584
