# Supplementary material for: Domain-guided data augmentation for deep learning on medical imaging
Source: PLoS One. 2023 Mar 23;18(3):e0282532. doi: 10.1371/journal.pone.0282532 (PMC10035842; doi:10.1371/journal.pone.0282532)
Supplement: S1 File — (ZIP) [file pone.0282532.s003.zip › Athalye_et_al_2023_figures_data/table_2/FETAL125_hybrid_offline_1.txt]

Number of data points per label
5    4365
2    3521
3    1800
1     890
4     563
0     306
Name: 0, dtype: int64

Number of unique subjects  94

Unique subject ids per label
3VT ids: 33
3VV ids: 51
A4C ids: 80
A5C ids: 63
Abdo ids: 47
NT ids: 51


TP [ 269  818 3325 1609  519 4233]
TN [11078 10522  7828  9458 10808  6859]
FP [ 61  33  96 187  74 221]
FN [ 37  72 196 191  44 132]

Classes: ['3VT', '3VV', 'A4C', 'A5C', 'Abdo', 'NT']
Per Class Accuracy: [0.99144, 0.99083, 0.97449, 0.96697, 0.98969, 0.96916]
Per Class Precision: [0.81515, 0.96122, 0.97194, 0.89588, 0.87521, 0.95038]
Per Class Recall: [0.87908, 0.9191, 0.94433, 0.89389, 0.92185, 0.96976]
Per Class F Score: [0.84591, 0.93969, 0.95794, 0.89488, 0.89792, 0.95997]

Overall Statistics
Overall Accuracy: 0.980428134556575
Overall F Score: 0.9412844036697248
