# Supplementary material for: Domain-guided data augmentation for deep learning on medical imaging
Source: PLoS One. 2023 Mar 23;18(3):e0282532. doi: 10.1371/journal.pone.0282532 (PMC10035842; doi:10.1371/journal.pone.0282532)
Supplement: S1 File — (ZIP) [file pone.0282532.s003.zip › Athalye_et_al_2023_figures_data/table_2/FETAL125_hybrid_offline_0.txt]

Number of data points per label
5    4365
2    3521
3    1800
1     890
4     563
0     306
Name: 0, dtype: int64

Number of unique subjects  94

Unique subject ids per label
3VT ids: 33
3VV ids: 51
A4C ids: 80
A5C ids: 63
Abdo ids: 47
NT ids: 51


TP [ 257  764 2938 1506  492 4149]
TN [11007 10502  7811  9149 10774  6643]
FP [132  53 113 496 108 437]
FN [ 49 126 583 294  71 216]

Classes: ['3VT', '3VV', 'A4C', 'A5C', 'Abdo', 'NT']
Per Class Accuracy: [0.98419, 0.98436, 0.93919, 0.93097, 0.98436, 0.94294]
Per Class Precision: [0.66067, 0.93513, 0.96296, 0.75225, 0.82, 0.90471]
Per Class Recall: [0.83987, 0.85843, 0.83442, 0.83667, 0.87389, 0.95052]
Per Class F Score: [0.73957, 0.89514, 0.8941, 0.79221, 0.84609, 0.92705]

Overall Statistics
Overall Accuracy: 0.9610018931119848
Overall F Score: 0.8830056793359545
