# Supplementary material for: Domain-guided data augmentation for deep learning on medical imaging
Source: PLoS One. 2023 Mar 23;18(3):e0282532. doi: 10.1371/journal.pone.0282532 (PMC10035842; doi:10.1371/journal.pone.0282532)
Supplement: S1 File — (ZIP) [file pone.0282532.s003.zip › Athalye_et_al_2023_figures_data/table_2/OB125_hybrid_offline_1.txt]

Number of data points per label
5    3390
3     678
2     678
1     678
4     678
0     677
Name: 0, dtype: int64

Number of unique subjects  88

Unique subject ids per label
3VT ids: 46
3VV ids: 68
A4C ids: 81
A5C ids: 59
Abdo ids: 76
NT ids: 87


TP [ 461  603  620  539  585 2683]
TN [6030 5947 5762 5796 5963 3109]
FP [ 72 154 339 305 138 280]
FN [216  75  58 139  93 707]

Classes: ['3VT', '3VV', 'A4C', 'A5C', 'Abdo', 'NT']
Per Class Accuracy: [0.95752, 0.96622, 0.94144, 0.9345, 0.96592, 0.8544]
Per Class Precision: [0.86492, 0.79657, 0.64651, 0.63863, 0.80913, 0.9055]
Per Class Recall: [0.68095, 0.88938, 0.91445, 0.79499, 0.86283, 0.79145]
Per Class F Score: [0.76198, 0.84042, 0.75748, 0.70828, 0.83512, 0.84464]

Overall Statistics
Overall Accuracy: 0.9366671583812755
Overall F Score: 0.8100014751438265
