# Supplementary material for: Domain-guided data augmentation for deep learning on medical imaging
Source: PLoS One. 2023 Mar 23;18(3):e0282532. doi: 10.1371/journal.pone.0282532 (PMC10035842; doi:10.1371/journal.pone.0282532)
Supplement: S1 File — (ZIP) [file pone.0282532.s003.zip › Athalye_et_al_2023_figures_data/table_2/OB125_hybrid_offline_0.txt]

Number of data points per label
5    3390
3     678
2     678
1     678
4     678
0     677
Name: 0, dtype: int64

Number of unique subjects  88

Unique subject ids per label
3VT ids: 46
3VV ids: 68
A4C ids: 81
A5C ids: 59
Abdo ids: 76
NT ids: 87


TP [ 423  566  567  520  520 2790]
TN [5975 5946 5830 5803 6006 2942]
FP [127 155 271 298  95 447]
FN [254 112 111 158 158 600]

Classes: ['3VT', '3VV', 'A4C', 'A5C', 'Abdo', 'NT']
Per Class Accuracy: [0.9438, 0.96061, 0.94365, 0.93273, 0.96268, 0.84555]
Per Class Precision: [0.76909, 0.78502, 0.67661, 0.6357, 0.84553, 0.86191]
Per Class Recall: [0.62482, 0.83481, 0.83628, 0.76696, 0.76696, 0.82301]
Per Class F Score: [0.68949, 0.80915, 0.74802, 0.69519, 0.80433, 0.84201]

Overall Statistics
Overall Accuracy: 0.9315041549884447
Overall F Score: 0.7945124649653341
