# Supplementary material for: Domain-guided data augmentation for deep learning on medical imaging
Source: PLoS One. 2023 Mar 23;18(3):e0282532. doi: 10.1371/journal.pone.0282532 (PMC10035842; doi:10.1371/journal.pone.0282532)
Supplement: S1 File — (ZIP) [file pone.0282532.s003.zip › Athalye_et_al_2023_figures_data/table_2/OB125_hybrid_offline_2.txt]

Number of data points per label
5    3390
3     678
2     678
1     678
4     678
0     677
Name: 0, dtype: int64

Number of unique subjects  88

Unique subject ids per label
3VT ids: 46
3VV ids: 68
A4C ids: 81
A5C ids: 59
Abdo ids: 76
NT ids: 87


TP [ 480  592  621  548  586 2720]
TN [6027 5962 5779 5812 5945 3138]
FP [ 75 139 322 289 156 251]
FN [197  86  57 130  92 670]

Classes: ['3VT', '3VV', 'A4C', 'A5C', 'Abdo', 'NT']
Per Class Accuracy: [0.95988, 0.96681, 0.94409, 0.93819, 0.96342, 0.86414]
Per Class Precision: [0.86486, 0.80985, 0.65854, 0.65472, 0.78976, 0.91552]
Per Class Recall: [0.70901, 0.87316, 0.91593, 0.80826, 0.86431, 0.80236]
Per Class F Score: [0.77922, 0.84031, 0.76619, 0.72343, 0.82535, 0.85521]

Overall Statistics
Overall Accuracy: 0.9394207601907852
Overall F Score: 0.8182622805723558
