# Supplementary material for: Domain-guided data augmentation for deep learning on medical imaging
Source: PLoS One. 2023 Mar 23;18(3):e0282532. doi: 10.1371/journal.pone.0282532 (PMC10035842; doi:10.1371/journal.pone.0282532)
Supplement: S1 File — (ZIP) [file pone.0282532.s003.zip › Athalye_et_al_2023_figures_data/tables_5_6/FETAL125_traditional_balanced_2.txt]

Number of data points per label
5    4365
2    3521
3    1800
1     890
4     563
0     306
Name: 0, dtype: int64
Distribution of data
5    38.138925
2    30.764526
3    15.727392
1     7.776322
4     4.919179
0     2.673657
Name: 0, dtype: float64

Number of unique subjects  94

Unique subject ids per label
3VT ids: 33
3VV ids: 51
A4C ids: 80
A5C ids: 63
Abdo ids: 47
NT ids: 51


TP [ 218  620 2947 1412  475 4181]
TN [10968 10500  7765  9230 10722  6448]
FP [171  55 159 415 160 632]
FN [ 88 270 574 388  88 184]

Classes: ['3VT', '3VV', 'A4C', 'A5C', 'Abdo', 'NT']
Per Class Accuracy: [0.97737, 0.9716, 0.93595, 0.92984, 0.97833, 0.9287]
Per Class Precision: [0.56041, 0.91852, 0.94881, 0.77285, 0.74803, 0.86869]
Per Class Recall: [0.71242, 0.69663, 0.83698, 0.78444, 0.84369, 0.95785]
Per Class F Score: [0.62734, 0.79233, 0.88939, 0.7786, 0.79299, 0.91109]

Overall Statistics
Overall Accuracy: 0.9536333187709335
Overall F Score: 0.8608999563128004
