# Supplementary material for: Domain-guided data augmentation for deep learning on medical imaging
Source: PLoS One. 2023 Mar 23;18(3):e0282532. doi: 10.1371/journal.pone.0282532 (PMC10035842; doi:10.1371/journal.pone.0282532)
Supplement: S1 File — (ZIP) [file pone.0282532.s003.zip › Athalye_et_al_2023_figures_data/tables_5_6/FETAL125_traditional_balanced_0.txt]

Number of data points per label
5    4365
2    3521
3    1800
1     890
4     563
0     306
Name: 0, dtype: int64
Distribution of data
5    38.138925
2    30.764526
3    15.727392
1     7.776322
4     4.919179
0     2.673657
Name: 0, dtype: float64

Number of unique subjects  94

Unique subject ids per label
3VT ids: 33
3VV ids: 51
A4C ids: 80
A5C ids: 63
Abdo ids: 47
NT ids: 51


TP [ 205  637 3157 1359  485 4177]
TN [11015 10503  7723  9369 10718  6472]
FP [124  52 201 276 164 608]
FN [101 253 364 441  78 188]

Classes: ['3VT', '3VV', 'A4C', 'A5C', 'Abdo', 'NT']
Per Class Accuracy: [0.98034, 0.97335, 0.95063, 0.93735, 0.97886, 0.93045]
Per Class Precision: [0.6231, 0.92453, 0.94014, 0.83119, 0.7473, 0.87294]
Per Class Recall: [0.66993, 0.71573, 0.89662, 0.755, 0.86146, 0.95693]
Per Class F Score: [0.64567, 0.80684, 0.91787, 0.79127, 0.80033, 0.91301]

Overall Statistics
Overall Accuracy: 0.9584971603320227
Overall F Score: 0.8754914809960681
