# Supplementary material for: Domain-guided data augmentation for deep learning on medical imaging
Source: PLoS One. 2023 Mar 23;18(3):e0282532. doi: 10.1371/journal.pone.0282532 (PMC10035842; doi:10.1371/journal.pone.0282532)
Supplement: S1 File — (ZIP) [file pone.0282532.s003.zip › Athalye_et_al_2023_figures_data/tables_5_6/FETAL125_traditional_balanced_1.txt]

Number of data points per label
5    4365
2    3521
3    1800
1     890
4     563
0     306
Name: 0, dtype: int64
Distribution of data
5    38.138925
2    30.764526
3    15.727392
1     7.776322
4     4.919179
0     2.673657
Name: 0, dtype: float64

Number of unique subjects  94

Unique subject ids per label
3VT ids: 33
3VV ids: 51
A4C ids: 80
A5C ids: 63
Abdo ids: 47
NT ids: 51


TP [ 213  668 3009 1402  460 4207]
TN [11036 10474  7791  9300 10722  6416]
FP [103  81 133 345 160 664]
FN [ 93 222 512 398 103 158]

Classes: ['3VT', '3VV', 'A4C', 'A5C', 'Abdo', 'NT']
Per Class Accuracy: [0.98287, 0.97353, 0.94364, 0.93508, 0.97702, 0.92818]
Per Class Precision: [0.67405, 0.89186, 0.95767, 0.80252, 0.74194, 0.86368]
Per Class Recall: [0.69608, 0.75056, 0.85459, 0.77889, 0.81705, 0.9638]
Per Class F Score: [0.68489, 0.81513, 0.9032, 0.79053, 0.77768, 0.911]

Overall Statistics
Overall Accuracy: 0.9567205475462356
Overall F Score: 0.870161642638707
