# Supplementary material for: Domain-guided data augmentation for deep learning on medical imaging
Source: PLoS One. 2023 Mar 23;18(3):e0282532. doi: 10.1371/journal.pone.0282532 (PMC10035842; doi:10.1371/journal.pone.0282532)
Supplement: S1 File — (ZIP) [file pone.0282532.s003.zip › Athalye_et_al_2023_figures_data/tables_5_6/OB125_hybrid_balanced_2.txt]

Number of data points per label
5    3390
3     678
2     678
1     678
4     678
0     677
Name: 0, dtype: int64
Distribution of data
5    50.007376
3    10.001475
2    10.001475
1    10.001475
4    10.001475
0     9.986724
Name: 0, dtype: float64

Number of unique subjects  88

Unique subject ids per label
3VT ids: 46
3VV ids: 68
A4C ids: 81
A5C ids: 59
Abdo ids: 76
NT ids: 87


TP [ 334  560  560  423  540 2630]
TN [5971 5878 5769 5794 5899 2852]
FP [131 223 332 307 202 537]
FN [343 118 118 255 138 760]

Classes: ['3VT', '3VV', 'A4C', 'A5C', 'Abdo', 'NT']
Per Class Accuracy: [0.93008, 0.9497, 0.93362, 0.9171, 0.94985, 0.80867]
Per Class Precision: [0.71828, 0.7152, 0.6278, 0.57945, 0.72776, 0.83044]
Per Class Recall: [0.49335, 0.82596, 0.82596, 0.62389, 0.79646, 0.77581]
Per Class F Score: [0.58494, 0.7666, 0.71338, 0.60085, 0.76056, 0.8022]

Overall Statistics
Overall Accuracy: 0.9148350297487339
Overall F Score: 0.7445050892462015
