# Supplementary material for: Domain-guided data augmentation for deep learning on medical imaging
Source: PLoS One. 2023 Mar 23;18(3):e0282532. doi: 10.1371/journal.pone.0282532 (PMC10035842; doi:10.1371/journal.pone.0282532)
Supplement: S1 File — (ZIP) [file pone.0282532.s003.zip › Athalye_et_al_2023_figures_data/tables_5_6/OB125_hybrid_balanced_0.txt]

Number of data points per label
5    3390
3     678
2     678
1     678
4     678
0     677
Name: 0, dtype: int64
Distribution of data
5    50.007376
3    10.001475
2    10.001475
1    10.001475
4    10.001475
0     9.986724
Name: 0, dtype: float64

Number of unique subjects  88

Unique subject ids per label
3VT ids: 46
3VV ids: 68
A4C ids: 81
A5C ids: 59
Abdo ids: 76
NT ids: 87


TP [ 342  517  541  423  505 2732]
TN [5990 5900 5753 5822 5946 2765]
FP [112 201 348 279 155 624]
FN [335 161 137 255 173 658]

Classes: ['3VT', '3VV', 'A4C', 'A5C', 'Abdo', 'NT']
Per Class Accuracy: [0.93406, 0.9466, 0.92846, 0.92123, 0.95162, 0.81089]
Per Class Precision: [0.7533, 0.72006, 0.60855, 0.60256, 0.76515, 0.81406]
Per Class Recall: [0.50517, 0.76254, 0.79794, 0.62389, 0.74484, 0.8059]
Per Class F Score: [0.60477, 0.74069, 0.69049, 0.61304, 0.75486, 0.80996]

Overall Statistics
Overall Accuracy: 0.9154742587402271
Overall F Score: 0.7464227762206814
