# Supplementary material for: Domain-guided data augmentation for deep learning on medical imaging
Source: PLoS One. 2023 Mar 23;18(3):e0282532. doi: 10.1371/journal.pone.0282532 (PMC10035842; doi:10.1371/journal.pone.0282532)
Supplement: S1 File — (ZIP) [file pone.0282532.s003.zip › Athalye_et_al_2023_figures_data/tables_5_6/OB125_hybrid_balanced_1.txt]

Number of data points per label
5    3390
3     678
2     678
1     678
4     678
0     677
Name: 0, dtype: int64
Distribution of data
5    50.007376
3    10.001475
2    10.001475
1    10.001475
4    10.001475
0     9.986724
Name: 0, dtype: float64

Number of unique subjects  88

Unique subject ids per label
3VT ids: 46
3VV ids: 68
A4C ids: 81
A5C ids: 59
Abdo ids: 76
NT ids: 87


TP [ 324  551  538  418  565 2668]
TN [5993 5883 5803 5764 5926 2811]
FP [109 218 298 337 175 578]
FN [353 127 140 260 113 722]

Classes: ['3VT', '3VV', 'A4C', 'A5C', 'Abdo', 'NT']
Per Class Accuracy: [0.93185, 0.94911, 0.93539, 0.91193, 0.95752, 0.80823]
Per Class Precision: [0.74827, 0.71651, 0.64354, 0.55364, 0.76351, 0.82193]
Per Class Recall: [0.47858, 0.81268, 0.79351, 0.61652, 0.83333, 0.78702]
Per Class F Score: [0.58378, 0.76158, 0.7107, 0.58339, 0.7969, 0.8041]

Overall Statistics
Overall Accuracy: 0.9156709445837636
Overall F Score: 0.7470128337512908
