# Supplementary material for: Domain-guided data augmentation for deep learning on medical imaging
Source: PLoS One. 2023 Mar 23;18(3):e0282532. doi: 10.1371/journal.pone.0282532 (PMC10035842; doi:10.1371/journal.pone.0282532)
Supplement: S1 File — (ZIP) [file pone.0282532.s003.zip › Athalye_et_al_2023_figures_data/tables_5_6/OB125_traditional_balanced_1.txt]

Number of data points per label
5    3390
3     678
2     678
1     678
4     678
0     677
Name: 0, dtype: int64
Distribution of data
5    50.007376
3    10.001475
2    10.001475
1    10.001475
4    10.001475
0     9.986724
Name: 0, dtype: float64

Number of unique subjects  88

Unique subject ids per label
3VT ids: 46
3VV ids: 68
A4C ids: 81
A5C ids: 59
Abdo ids: 76
NT ids: 87


TP [ 320  478  534  442  524 2668]
TN [5946 5919 5753 5813 5869 2782]
FP [156 182 348 288 232 607]
FN [357 200 144 236 154 722]

Classes: ['3VT', '3VV', 'A4C', 'A5C', 'Abdo', 'NT']
Per Class Accuracy: [0.92433, 0.94365, 0.92742, 0.9227, 0.94306, 0.80395]
Per Class Precision: [0.67227, 0.72424, 0.60544, 0.60548, 0.69312, 0.81466]
Per Class Recall: [0.47267, 0.70501, 0.78761, 0.65192, 0.77286, 0.78702]
Per Class F Score: [0.55507, 0.7145, 0.68462, 0.62784, 0.73082, 0.8006]

Overall Statistics
Overall Accuracy: 0.9108521414171215
Overall F Score: 0.7325564242513646
