# Supplementary material for: Domain-guided data augmentation for deep learning on medical imaging
Source: PLoS One. 2023 Mar 23;18(3):e0282532. doi: 10.1371/journal.pone.0282532 (PMC10035842; doi:10.1371/journal.pone.0282532)
Supplement: S1 File — (ZIP) [file pone.0282532.s003.zip › Athalye_et_al_2023_figures_data/tables_5_6/FETAL125_hybrid_balanced_0.txt]

Number of data points per label
5    4365
2    3521
3    1800
1     890
4     563
0     306
Name: 0, dtype: int64
Distribution of data
5    38.138925
2    30.764526
3    15.727392
1     7.776322
4     4.919179
0     2.673657
Name: 0, dtype: float64

Number of unique subjects  94

Unique subject ids per label
3VT ids: 33
3VV ids: 51
A4C ids: 80
A5C ids: 63
Abdo ids: 47
NT ids: 51


TP [ 200  656 2970 1287  468 4149]
TN [11061 10450  7719  9310 10715  6255]
FP [ 78 105 205 335 167 825]
FN [106 234 551 513  95 216]

Classes: ['3VT', '3VV', 'A4C', 'A5C', 'Abdo', 'NT']
Per Class Accuracy: [0.98392, 0.97038, 0.93394, 0.92591, 0.97711, 0.90904]
Per Class Precision: [0.71942, 0.86202, 0.93543, 0.79346, 0.73701, 0.83414]
Per Class Recall: [0.65359, 0.73708, 0.84351, 0.715, 0.83126, 0.95052]
Per Class F Score: [0.68493, 0.79467, 0.8871, 0.75219, 0.7813, 0.88853]

Overall Statistics
Overall Accuracy: 0.9500509683995922
Overall F Score: 0.8501529051987767
