# Supplementary material for: Domain-guided data augmentation for deep learning on medical imaging
Source: PLoS One. 2023 Mar 23;18(3):e0282532. doi: 10.1371/journal.pone.0282532 (PMC10035842; doi:10.1371/journal.pone.0282532)
Supplement: S1 File — (ZIP) [file pone.0282532.s003.zip › Athalye_et_al_2023_figures_data/tables_5_6/FETAL125_hybrid_balanced_1.txt]

Number of data points per label
5    4365
2    3521
3    1800
1     890
4     563
0     306
Name: 0, dtype: int64
Distribution of data
5    38.138925
2    30.764526
3    15.727392
1     7.776322
4     4.919179
0     2.673657
Name: 0, dtype: float64

Number of unique subjects  94

Unique subject ids per label
3VT ids: 33
3VV ids: 51
A4C ids: 80
A5C ids: 63
Abdo ids: 47
NT ids: 51


TP [ 203  683 2855 1390  502 4137]
TN [11079 10443  7766  9202 10712  6348]
FP [ 60 112 158 443 170 732]
FN [103 207 666 410  61 228]

Classes: ['3VT', '3VV', 'A4C', 'A5C', 'Abdo', 'NT']
Per Class Accuracy: [0.98576, 0.97213, 0.928, 0.92547, 0.97982, 0.91612]
Per Class Precision: [0.77186, 0.85912, 0.94756, 0.75832, 0.74702, 0.84966]
Per Class Recall: [0.6634, 0.76742, 0.81085, 0.77222, 0.89165, 0.94777]
Per Class F Score: [0.71353, 0.81068, 0.87389, 0.76521, 0.81296, 0.89604]

Overall Statistics
Overall Accuracy: 0.9512159603902723
Overall F Score: 0.8536478811708169
