# Supplementary material for: Domain-guided data augmentation for deep learning on medical imaging
Source: PLoS One. 2023 Mar 23;18(3):e0282532. doi: 10.1371/journal.pone.0282532 (PMC10035842; doi:10.1371/journal.pone.0282532)
Supplement: S1 File — (ZIP) [file pone.0282532.s003.zip › Athalye_et_al_2023_figures_data/tables_5_6/OB125_traditional_balanced_0.txt]

Number of data points per label
5    3390
3     678
2     678
1     678
4     678
0     677
Name: 0, dtype: int64
Distribution of data
5    50.007376
3    10.001475
2    10.001475
1    10.001475
4    10.001475
0     9.986724
Name: 0, dtype: float64

Number of unique subjects  88

Unique subject ids per label
3VT ids: 46
3VV ids: 68
A4C ids: 81
A5C ids: 59
Abdo ids: 76
NT ids: 87


TP [ 289  481  548  440  547 2593]
TN [5975 5928 5678 5821 5785 2827]
FP [127 173 423 280 316 562]
FN [388 197 130 238 131 797]

Classes: ['3VT', '3VV', 'A4C', 'A5C', 'Abdo', 'NT']
Per Class Accuracy: [0.92403, 0.94542, 0.91842, 0.92359, 0.93406, 0.79953]
Per Class Precision: [0.69471, 0.73547, 0.56437, 0.61111, 0.63384, 0.82187]
Per Class Recall: [0.42688, 0.70944, 0.80826, 0.64897, 0.80678, 0.7649]
Per Class F Score: [0.52882, 0.72222, 0.66465, 0.62947, 0.70993, 0.79236]

Overall Statistics
Overall Accuracy: 0.9075084820770025
Overall F Score: 0.7225254462310076
