# Supplementary material for: Domain-guided data augmentation for deep learning on medical imaging
Source: PLoS One. 2023 Mar 23;18(3):e0282532. doi: 10.1371/journal.pone.0282532 (PMC10035842; doi:10.1371/journal.pone.0282532)
Supplement: S1 File — (ZIP) [file pone.0282532.s003.zip › Athalye_et_al_2023_figures_data/tables_5_6/OB125_traditional_balanced_2.txt]

Number of data points per label
5    3390
3     678
2     678
1     678
4     678
0     677
Name: 0, dtype: int64
Distribution of data
5    50.007376
3    10.001475
2    10.001475
1    10.001475
4    10.001475
0     9.986724
Name: 0, dtype: float64

Number of unique subjects  88

Unique subject ids per label
3VT ids: 46
3VV ids: 68
A4C ids: 81
A5C ids: 59
Abdo ids: 76
NT ids: 87


TP [ 318  444  528  454  549 2573]
TN [5873 5917 5695 5777 5815 2905]
FP [229 184 406 324 286 484]
FN [359 234 150 224 129 817]

Classes: ['3VT', '3VV', 'A4C', 'A5C', 'Abdo', 'NT']
Per Class Accuracy: [0.91326, 0.93834, 0.91798, 0.91916, 0.93878, 0.80808]
Per Class Precision: [0.58135, 0.70701, 0.56531, 0.58355, 0.65749, 0.84167]
Per Class Recall: [0.46972, 0.65487, 0.77876, 0.66962, 0.80973, 0.759]
Per Class F Score: [0.51961, 0.67994, 0.65509, 0.62363, 0.72571, 0.7982]

Overall Statistics
Overall Accuracy: 0.9059349953287112
Overall F Score: 0.7178049859861336
