# Supplementary material for: Domain-guided data augmentation for deep learning on medical imaging
Source: PLoS One. 2023 Mar 23;18(3):e0282532. doi: 10.1371/journal.pone.0282532 (PMC10035842; doi:10.1371/journal.pone.0282532)
Supplement: S1 File — (ZIP) [file pone.0282532.s003.zip › Athalye_et_al_2023_figures_data/tables_5_6/FETAL125_hybrid_balanced_2.txt]

Number of data points per label
5    4365
2    3521
3    1800
1     890
4     563
0     306
Name: 0, dtype: int64
Distribution of data
5    38.138925
2    30.764526
3    15.727392
1     7.776322
4     4.919179
0     2.673657
Name: 0, dtype: float64

Number of unique subjects  94

Unique subject ids per label
3VT ids: 33
3VV ids: 51
A4C ids: 80
A5C ids: 63
Abdo ids: 47
NT ids: 51


TP [ 189  657 2908 1455  476 4112]
TN [11060 10440  7752  9259 10662  6404]
FP [ 79 115 172 386 220 676]
FN [117 233 613 345  87 253]

Classes: ['3VT', '3VV', 'A4C', 'A5C', 'Abdo', 'NT']
Per Class Accuracy: [0.98287, 0.96959, 0.93141, 0.93613, 0.97318, 0.91883]
Per Class Precision: [0.70522, 0.85104, 0.94416, 0.79033, 0.68391, 0.85881]
Per Class Recall: [0.61765, 0.7382, 0.8259, 0.80833, 0.84547, 0.94204]
Per Class F Score: [0.65854, 0.79061, 0.88108, 0.79923, 0.75616, 0.8985]

Overall Statistics
Overall Accuracy: 0.9520023299839814
Overall F Score: 0.8560069899519442
