# Supplementary material for: Domain-guided data augmentation for deep learning on medical imaging
Source: PLoS One. 2023 Mar 23;18(3):e0282532. doi: 10.1371/journal.pone.0282532 (PMC10035842; doi:10.1371/journal.pone.0282532)
Supplement: S1 File — (ZIP) [file pone.0282532.s003.zip › Athalye_et_al_2023_figures_data/table_4_fig_2b_2c/OB125_hybrid_online_0.txt]

Number of data points per label
5    3390
3     678
2     678
1     678
4     678
0     677
Name: 0, dtype: int64
Distribution of data
5    50.007376
3    10.001475
2    10.001475
1    10.001475
4    10.001475
0     9.986724
Name: 0, dtype: float64

Number of unique subjects  88

Unique subject ids per label
3VT ids: 46
3VV ids: 68
A4C ids: 81
A5C ids: 59
Abdo ids: 76
NT ids: 87


TP [ 329  524  513  442  521 2777]
TN [5993 5946 5803 5763 5952 2765]
FP [109 155 298 338 149 624]
FN [348 154 165 236 157 613]

Classes: ['3VT', '3VV', 'A4C', 'A5C', 'Abdo', 'NT']
Per Class Accuracy: [0.93259, 0.95442, 0.9317, 0.91533, 0.95486, 0.81752]
Per Class Precision: [0.75114, 0.77172, 0.63255, 0.56667, 0.77761, 0.81652]
Per Class Recall: [0.48597, 0.77286, 0.75664, 0.65192, 0.76844, 0.81917]
Per Class F Score: [0.59013, 0.77229, 0.68905, 0.60631, 0.773, 0.81785]

Overall Statistics
Overall Accuracy: 0.9177361459408959
Overall F Score: 0.7532084378226878
