# Supplementary material for: Domain-guided data augmentation for deep learning on medical imaging
Source: PLoS One. 2023 Mar 23;18(3):e0282532. doi: 10.1371/journal.pone.0282532 (PMC10035842; doi:10.1371/journal.pone.0282532)
Supplement: S1 File — (ZIP) [file pone.0282532.s003.zip › Athalye_et_al_2023_figures_data/table_4_fig_2b_2c/OB125_hybrid_online_1.txt]

Number of data points per label
5    3390
3     678
2     678
1     678
4     678
0     677
Name: 0, dtype: int64
Distribution of data
5    50.007376
3    10.001475
2    10.001475
1    10.001475
4    10.001475
0     9.986724
Name: 0, dtype: float64

Number of unique subjects  88

Unique subject ids per label
3VT ids: 46
3VV ids: 68
A4C ids: 81
A5C ids: 59
Abdo ids: 76
NT ids: 87


TP [ 290  520  476  419  512 2755]
TN [5982 5881 5854 5748 5925 2698]
FP [120 220 247 353 176 691]
FN [387 158 202 259 166 635]

Classes: ['3VT', '3VV', 'A4C', 'A5C', 'Abdo', 'NT']
Per Class Accuracy: [0.92521, 0.94424, 0.93377, 0.90972, 0.94955, 0.8044]
Per Class Precision: [0.70732, 0.7027, 0.65837, 0.54275, 0.74419, 0.79948]
Per Class Recall: [0.42836, 0.76696, 0.70206, 0.61799, 0.75516, 0.81268]
Per Class F Score: [0.53358, 0.73343, 0.67951, 0.57793, 0.74963, 0.80603]

Overall Statistics
Overall Accuracy: 0.9111471701824261
Overall F Score: 0.7334415105472784
