# Supplementary material for: Domain-guided data augmentation for deep learning on medical imaging
Source: PLoS One. 2023 Mar 23;18(3):e0282532. doi: 10.1371/journal.pone.0282532 (PMC10035842; doi:10.1371/journal.pone.0282532)
Supplement: S1 File — (ZIP) [file pone.0282532.s003.zip › Athalye_et_al_2023_figures_data/table_4_fig_2b_2c/OB125_hybrid_online_2.txt]

Number of data points per label
5    3390
3     678
2     678
1     678
4     678
0     677
Name: 0, dtype: int64
Distribution of data
5    50.007376
3    10.001475
2    10.001475
1    10.001475
4    10.001475
0     9.986724
Name: 0, dtype: float64

Number of unique subjects  88

Unique subject ids per label
3VT ids: 46
3VV ids: 68
A4C ids: 81
A5C ids: 59
Abdo ids: 76
NT ids: 87


TP [ 335  520  504  439  497 2761]
TN [6004 5932 5811 5778 5925 2722]
FP [ 98 169 290 323 176 667]
FN [342 158 174 239 181 629]

Classes: ['3VT', '3VV', 'A4C', 'A5C', 'Abdo', 'NT']
Per Class Accuracy: [0.93509, 0.95176, 0.93155, 0.9171, 0.94734, 0.80882]
Per Class Precision: [0.77367, 0.75472, 0.63476, 0.57612, 0.73848, 0.80543]
Per Class Recall: [0.49483, 0.76696, 0.74336, 0.64749, 0.73304, 0.81445]
Per Class F Score: [0.6036, 0.76079, 0.68478, 0.60972, 0.73575, 0.80991]

Overall Statistics
Overall Accuracy: 0.9152775728966908
Overall F Score: 0.7458327186900723
