# Supplementary material for: Domain-guided data augmentation for deep learning on medical imaging
Source: PLoS One. 2023 Mar 23;18(3):e0282532. doi: 10.1371/journal.pone.0282532 (PMC10035842; doi:10.1371/journal.pone.0282532)
Supplement: S1 File — (ZIP) [file pone.0282532.s003.zip › Athalye_et_al_2023_figures_data/table_4_fig_2b_2c/FETAL125_hybrid_online_2.txt]

Number of data points per label
5    4365
2    3521
3    1800
1     890
4     563
0     306
Name: 0, dtype: int64
Distribution of data
5    38.138925
2    30.764526
3    15.727392
1     7.776322
4     4.919179
0     2.673657
Name: 0, dtype: float64

Number of unique subjects  94

Unique subject ids per label
3VT ids: 33
3VV ids: 51
A4C ids: 80
A5C ids: 63
Abdo ids: 47
NT ids: 51


TP [ 197  625 2606 1446  458 4148]
TN [11084 10464  7787  9086 10734  6105]
FP [ 55  91 137 559 148 975]
FN [109 265 915 354 105 217]

Classes: ['3VT', '3VV', 'A4C', 'A5C', 'Abdo', 'NT']
Per Class Accuracy: [0.98567, 0.96889, 0.90808, 0.92023, 0.97789, 0.89585]
Per Class Precision: [0.78175, 0.87291, 0.95005, 0.7212, 0.75578, 0.80968]
Per Class Recall: [0.64379, 0.70225, 0.74013, 0.80333, 0.8135, 0.95029]
Per Class F Score: [0.70609, 0.77833, 0.83206, 0.76005, 0.78358, 0.87437]

Overall Statistics
Overall Accuracy: 0.9427697684578419
Overall F Score: 0.8283093053735255
