# Supplementary material for: Domain-guided data augmentation for deep learning on medical imaging
Source: PLoS One. 2023 Mar 23;18(3):e0282532. doi: 10.1371/journal.pone.0282532 (PMC10035842; doi:10.1371/journal.pone.0282532)
Supplement: S1 File — (ZIP) [file pone.0282532.s003.zip › Athalye_et_al_2023_figures_data/table_4_fig_2b_2c/FETAL125_hybrid_online_1.txt]

Number of data points per label
5    4365
2    3521
3    1800
1     890
4     563
0     306
Name: 0, dtype: int64
Distribution of data
5    38.138925
2    30.764526
3    15.727392
1     7.776322
4     4.919179
0     2.673657
Name: 0, dtype: float64

Number of unique subjects  94

Unique subject ids per label
3VT ids: 33
3VV ids: 51
A4C ids: 80
A5C ids: 63
Abdo ids: 47
NT ids: 51


TP [ 215  605 2625 1356  467 4147]
TN [11061 10479  7824  9123 10688  6020]
FP [  78   76  100  522  194 1060]
FN [ 91 285 896 444  96 218]

Classes: ['3VT', '3VV', 'A4C', 'A5C', 'Abdo', 'NT']
Per Class Accuracy: [0.98523, 0.96846, 0.91298, 0.9156, 0.97466, 0.88834]
Per Class Precision: [0.73379, 0.8884, 0.9633, 0.72204, 0.70651, 0.79643]
Per Class Recall: [0.70261, 0.67978, 0.74553, 0.75333, 0.82948, 0.95006]
Per Class F Score: [0.71786, 0.77021, 0.84054, 0.73736, 0.76307, 0.86649]

Overall Statistics
Overall Accuracy: 0.9408766564729868
Overall F Score: 0.8226299694189603
