# Supplementary material for: Domain-guided data augmentation for deep learning on medical imaging
Source: PLoS One. 2023 Mar 23;18(3):e0282532. doi: 10.1371/journal.pone.0282532 (PMC10035842; doi:10.1371/journal.pone.0282532)
Supplement: S1 File — (ZIP) [file pone.0282532.s003.zip › Athalye_et_al_2023_figures_data/table_4_fig_2b_2c/FETAL125_hybrid_online_0.txt]

Number of data points per label
5    4365
2    3521
3    1800
1     890
4     563
0     306
Name: 0, dtype: int64
Distribution of data
5    38.138925
2    30.764526
3    15.727392
1     7.776322
4     4.919179
0     2.673657
Name: 0, dtype: float64

Number of unique subjects  94

Unique subject ids per label
3VT ids: 33
3VV ids: 51
A4C ids: 80
A5C ids: 63
Abdo ids: 47
NT ids: 51


TP [ 184  619 2841 1351  464 4184]
TN [11083 10486  7739  9191 10737  6187]
FP [ 56  69 185 454 145 893]
FN [122 271 680 449  99 181]

Classes: ['3VT', '3VV', 'A4C', 'A5C', 'Abdo', 'NT']
Per Class Accuracy: [0.98445, 0.97029, 0.92442, 0.9211, 0.97868, 0.90616]
Per Class Precision: [0.76667, 0.89971, 0.93886, 0.74848, 0.7619, 0.82411]
Per Class Recall: [0.60131, 0.69551, 0.80687, 0.75056, 0.82416, 0.95853]
Per Class F Score: [0.67399, 0.78454, 0.86788, 0.74951, 0.79181, 0.88625]

Overall Statistics
Overall Accuracy: 0.9475171108198631
Overall F Score: 0.8425513324595894
