# Supplementary material for: Domain-guided data augmentation for deep learning on medical imaging
Source: PLoS One. 2023 Mar 23;18(3):e0282532. doi: 10.1371/journal.pone.0282532 (PMC10035842; doi:10.1371/journal.pone.0282532)
Supplement: S1 File — (ZIP) [file pone.0282532.s003.zip › Athalye_et_al_2023_figures_data/fig_2a/training_loss_no_online_da_2.log]

epoch	accuracy	loss	lr
0	0.41828156	2.0299606353291186	0.0005
1	0.58811814	1.0525445388743002	0.0005
2	0.7149527	0.7431993715703111	0.0005
3	0.7947692	0.5509964169028294	0.0005
4	0.8485789	0.4246659813835255	0.0005
5	0.88266695	0.3423740794642585	0.0005
6	0.9053434	0.285258552028666	0.0005
7	0.9224854	0.23244104689047984	0.0005
8	0.9325911	0.20336620432555802	0.0005
9	0.9430722	0.17195441177926432	0.0005
10	0.94885147	0.1554258931458299	0.0005
11	0.95791227	0.13063772403224913	0.0005
12	0.96467113	0.10929528061285494	0.0005
13	0.9679036	0.10284599045374955	0.0005
14	0.97203404	0.09190964064602537	0.0005
15	0.97559303	0.0786531702173735	0.0005
16	0.97497267	0.07906821987916468	0.0005
17	0.97782964	0.07498043354182064	0.0005
18	0.9789235	0.06869255999275838	0.0005
19	0.98155195	0.06074059963085342	0.0005
20	0.9841314	0.05438789265558442	0.0005
21	0.9834947	0.053397649123127645	0.0005
22	0.98675984	0.04547070291745621	0.0005
23	0.9884577	0.039678197785920924	0.0005
24	0.99051476	0.032207565264934145	0.0005
